# Supplementary material for: CERK1 is required for chitin-triggered reactive oxygen species generation in melon and is broadly conserved in cucurbits
Source: Plant Signal Behav. 2025 Nov 18;20(1):2578279. doi: 10.1080/15592324.2025.2578279 (PMC12645901; doi:10.1080/15592324.2025.2578279)
Supplement: Supplementary material — Table S1. CERK1 homolog sequences of the cucurbits used in this study. [file KPSB_A_2578279_SM8455.xlsx]

## Sheet: Sheet1
Table S1. CERK1 homolog sequences of cucurbits used in this study
Gene_ID	Database name	Species name	Putative amino acid sequence
NP_001409594.1	NCBI	Oryza Sativus	MEASTSLLVLVLAAAAFAAGTVTEAAGDGCSAGCDLALASFYVTPNQNVTNMADLFGIGAANYRSLAPYNPNIPNLDFINVGGRVNVYFTCGCRSLPGSPGATYLAGAFPFQMSRGQIYTSVAANYNNLTTAEWLQATNSYPANNIPDTAVINATVNCSCGDASISPDYGLFLTYPLRAEDTLASVAATYGLSSQLDVVRRYNPGMESATGSGIVYIPVKDPNGSYLPLKSPGKGASAGAIAGGVVAGVVVLAAIFLYIIFYRRRKAKQATLLQSSEDSTQLGTISMDKVTPSTIVGPSPVAGITVDKSVEFSYEELSNATQGFSIGNKIGQGGFGAVYYAELRGEKAAIKKMDMQATHEFLAELKVLTHVHHLNLVRLIGYCIESSLFLVYEFIENGN…
AT3G21630	NCBI	Arabidopsis thaliana	MKLKISLIAPILLLFSFFFAVESKCRTSCPLALASYYLENGTTLSVINQNLNSSIAPYDQINFDPILRYNSNIKDKDRIQMGSRVLVPFPCECQPGDFLGHNFSYSVRQEDTYERVAISNYANLTTMESLQARNPFPATNIPLSATLNVLVNCSCGDESVSKDFGLFVTYPLRPEDSLSSIARSSGVSADILQRYNPGVNFNSGNGIVYVPGRDPNGAFPPFKSSKQDGVGAGVIAGIVIGVIVALLLILFIVYYAYRKNKSKGDSFSSSIPLSTKADHASSTSLQSGGLGGAGVSPGIAAISVDKSVEFSLEELAKATDNFNLSFKIGQGGFGAVYYAELRGEKAAIKKMDMEASKQFLAELKVLTRVHHVNLVRLIGYCVEGSLFLVYEYVENGNLG…
Cmc01g0008281.1	Melon (Charmono) v1.1	Cucumis melo L. var. cantalupensis cv. Charmono	MNPRFGFLFLVLISVLLGADTKCPRTCDVALGSYFVWEGANLSFVSQMFLLSSPDIIVSYNRGRVPNRDSVNSGIRVNVPFSCDCIGDSFLGHTFQYQIKRGDTYDEIATKFYSGLTTVDMLQRFNTFNPLNLQENQILNVVVNCSCGDPDISRTYGLFVTYPIRSNDSWDKLRADTNVSLSLLQQYNQGVNFTPGNLVFIPGRDQSGNYPPLDISTGLAGGAIAGIIIGAVLGFLLVVGAIFIVIRKRKLKNSRLLVFSQELSSQDGRALAPGSLFDKSTESNGQGDGGIAAVTGITVDKSVEFSYEELAKATDNFSLANKIGEGGFGSVYYAELRGEKAAIKKMDMQATREFLAEIKVLTRVHHLNLVRLIGYCVENSLFLVYEYIENGNLSQHLRG…
MS022367.1	Bitter gourd (TR) v1	Momordica charantia cv. TR	MNPPIGFLLLVLISVLLGADSRCPRTCDVALGSYFVWPDSNLTFIGEMFELRPPDIIVSYNRDQIPNRDFITSGTRVNVPFSCDCINDSFLGHTFQYVIKSGNTYTEIADKFYSGITTVEMLQRFNSFDATSLPINGRLNVTVKCYCGDPDVSTLYGLFVTYPLRSDDTWGKLQSATNVSSTLLQRYNENVNFTTGNLIFIPGRGLSGGAIAGIIIGAVLGVLIVAGCIYFFIRRRKSKGAKLLAFSQDLSSQDGRGLVPGSSLYKSTEPHGQGGGGLAAVTGITVDKSVDFSYDELAKATDNFSLANKIGEGGFGSVYFAELRGEKAAIKKMDMQASREFLAEIKVLTRVHHLNLVRLIGYCVENSLFLVYEFIENGNLSQHLRGTDRNPLPWPSRVQ…
MC04g0217.1	Bitter gourd (Dali-11) v1	Momordica charantia cv. Dali-11	MNPPIGFLLLVLISVLLGADSRCPRTCDVALGSYFVWPDSNLTFIGEMFELRPPDIIVSYNRDQIPNRDFITSGTRVNVPFSCDCINDSFLGHTFQYVIKSGNTYTEIADKFYSGITTVEMLQRFNSFDATSLPINGRLNVTVKCYCGDPDVSTLYGLFVTYPLRSDDTWGKLQSATNVSSTLLQRYNENVNFTTGNLIFIPGRGLSGGAIAGIIIGAVLGVLIVAGCIYFFIRRRKSKGAKLLAFSQDLSSQDGRGLVPGSSLYKSTEPHAQGGGGLAAVTGITVDKSVDFSYDELAKATDNFSLANKIGEGGFGSVYFAELRGEKAAIKKMDMQASREFLAEIKVLTRVHHLNLVRLIGYCVENSLFLVYEFIENGNLSQHLRGTDRNPLPWPSRVQ…
Sed0012663.1	Chayote v1	Sechium edule var.	MNPRLGFALLVLISALLGADSKCPRTCGEALGSYFIWEGSDLTLISNAFNLQSPDIIVSYNTDKVPNRDSIRSGDRINIPFSCDCIRDSFLGHEFKYTIKTNDTYNHIAHKLYANLTTVDMLQRFNSFNVLNLPPNGVLSVVVNCSCGDPDVSKTYGLFVTYPLRSDDSWDGLQRVTNVSSTLLQQYNLRVNFTPGNLVFIPGKDRSGNYPPLILSTGLSGGAIAGIIIGVVLGVLLVAGVIYIAIRRRKSKNSKLLAFSQDLSSQDGRGLIPGGSLDKSTELNGQGIAAVTNITVEKSVDFSFEELAKATDNFSLANKIGEGGFGSVYYAELRGEKAAIKKMDMEASREFLAEIKVLTRVHHLNLVRLIGYCVENSLFLVYEYIENGNLGEHLRGTGR…
Tan0000020.1	Snake gourd v1	Trichosanthes anguina var.	MNPRFGFLLLVLISVLLGADSRCPRTCDVALGSYYLWPNNNLTFISKMFELPSADNIVSYNPVKVPNKDTITSGDRINVPFSCDCISDTFLGHTFQYTIKSGDTYNEIATKFYSGLTTVDMLQRFNRFDVLNLPPNGTLDVVVNCSCGDPDVSKTYGLFVTYPIRSEDSWANLERDTNVSSTLLRQYNPNVDFNVGNLIFIPGRDQSGNYPPLNLSTGLARGAIAGIIIGAVLGVLLLAGVIYIVIRRRKSKSSKLLAFSQDLSSQDGRGLVPGSSLDKSTESNGQGGGGIAAVTHITVEKSVEFSLEELAKATNNFSLGNKIGEGGFGSVYYAELRGEKAAIKKMDMQATREFLAEIKVLTRVHHLNLVRLIGYCVENSLFLVYEYIENGNLGQHLRG…
Lcy08g004770.1	Sponge gourd (P93075) v1	Luffa cylindrica cv. P93075	MNPRFGFLLLVLSSVLLGADSRCPPTCDLALGSYFVPQGSDLTRISNLFRLPSPDIIVSYNRDKVPNRDTVLAGDRINIPFSCDCISDTFLGHTFQYTINNQDTYDRIANTFYSGLTTVEMLQRFNTFDPLNLTPGSSLNVVVNCSCGNPDVSKTYGLFVTYPIRSNDSWESLQRDTNVSSDLLRQYNPDVNFSEGNLIFIPGRGLAGGAIAGIIVGAVLGVLLVAGVIYIVIRRRKSKSSKLLAFSQDLSSQDERGFAPGSSLDKSTESNGQGGGGIAAITGITVEKSVDFSYEELAKATDDFSLANKIGEGGFGSVYYAELRGEKAAIKKMDMQATKEFLAEIKVLTRVHHLNLVRLIGYCVENSLFLVYEYIENGNLSQHLRGTGHDPLPWPSRVQ…
CmaCh11G018100.1	Cucurbita maxima (Rimu) v1.1	Cucurbita maxima var. Rimu	MNSRFGFLLLVLISVLLGADSKCPRTCDVALGSYLVWQGSNLSLISNLFGVQSPDTIVSYNRDKVPNKDTITSGDRINIPFSCGCINDAFLGHTFQYRISSGDSYNQIATKFYAGLTTVDMLQRFNNFDVSRLPVGGILNVVVNCSCGDPDVSKDYGLFITYPIGSNDSWANLERDTKISSNLLQQYNQGVNFSLGNLIFIPGRDQSGSYPPLNISTGLVGGAIAGLVIGVVLGVLLVASVVYIVVRRRKSKSSTLLVSSQDLSSQDGHGLVMGSSMDKSTESNGRGGGIAAVTNITVEKSVEFSYEELAKATDNFSLANKIGEGGFGSVYYAELRGEKAAIKKMDMEATREFLAEIKVLTRVHHLNLVRLIGYCVENSLFLVYEFIENGNLGQHLRGT…
Cp4.1LG04g03640.1	Cucurbita pepo (MU‐CU‐16) v4.1	Cucurbita pepo var. pepo	MNSRFGFLLLVLISVLLGADSKCPRTCDVALGSYLVWQGSNLSLISNLFGVQSPDTIVSYNRDKVPNKDTITSGDRINIPFSCGCINDAFLGHMFQYRINSGDSYNQIATKFYAGLTTVDMLQRFNNFDVSRLPIDGILNVVVNCSCGDPDVSKDYGLFITYPLGSNDSWANLERDTNVSSNLLQQYNQGVNFSAGNLIFIPGRGLAGGAIAGLVIGVVLGVLLVAGVVYIVVRRRKSKRSTLLVSSQDLSSQDGHGLVTGSSMDKSTESNGRGGGIAAVTNITVEKSVEFSYEELAKATDNFSLANKIGEGGFGSVYYAELRGERAAIKKMDMEATREFLAEIKVLTRVHHLNLVRLIGYCVENSLFLVYEFIENGNLGQHLRGTGRDPLPWHTRVQV…
CmoCh11G018850.1	Cucurbita moschata (Rifu) v1	Cucurbita moschata var. Rifu	MNSRFGFLLLVLISVLLGADSKCPRTCDVALGSYLVWQGSNLSLISNLFGVQSPDTIVSYNRDKVPNKDTITSGDRINIPFSCGCINDAFLGHMFQYRINTGDSYNQIATKFYAGLTTVDMLQRFNNFDVSRLPIDGILNVVVNCSCGDPDVSKDYGLFITYPLGSNDSWANLERDTNISSNLLQQYNQGVNFSAGNLIFIPGRDQSGSYPPLNISTGLAGGAIAGLVIGVVLGVLLVAGVVYIVVRRGKSKRSTLLVSSQDLSSQDGHGLVTGSSMDKSTESNGRGGGIAAVTNITVEKSVEFSYEELAKATDNFSLANKIGEGGFGSVYYAELRGEKAAIKKMDMEATREFLAEIKVLTRVHHLNLVRLIGYCVENSLFLVYEFIENGNLGQHLRGT…
Csor.00g233230.m01	Silver-seed gourd (wild; sororia) v1	Cucurbita argyrosperma subsp. Sororia	MNSRFGFLLLVLISVLLGADSKCPRTCDVALGSYLVWQGSNLSLISNLFGVQSPDTIVSYNRDKVPNKDTITSGDRINIPFSCGCINDAFLGHTFQYRINSGDSYNQIATKFYAGLTTVDMLQRFNNFDVSRLPIDGILNVVVNCSCGDPDVSKDYGLFITYPLGSNDSWANLERDTNISSNLLQQYNQGVNFSAGNLIFIPGRDQSGSYPPLNISTGLAGGAIAGLVIGVVLGVLLVAGVVYIVVRRRKSKRSTLLVSSQDLSSQDGHGLVTGSSMDKSTESNGRGGGIAAVTNITVEKSVEFSYEELAKATDNFSLANKIGEGGFGSVYYAELRGERAAIKKMDMEATREFLAEIKVLTRVHHLNLVRLIGYCVENSLFLVYEFIENGNLGQHLRGT…
Bhi05M001202	Wax gourd (B227) v1	Benincasa hispida var. B227	MNPRFGFLFLVLISVLLGADSKCPRTCGVALGSYFVWEGSTLSIISQMFHLSSPDIIVSYNSGRIPNKDSVNSGIRINLPFSCDCISDTFLGHTFQYQIKRGDTYNEIATKFYSNLTTVDMLQRFNNFNVLQLPENGILNVVVNCSCGNPDVSKTYGLFVTYPIRSDDSWDKLATDTNVSSSLLQKYNQDVNFSPGNLIFIPGRDQSGHYPPLNISTGLAGGAIAGIVIGTVLGVLLVAGVIYIRIRRRKSKSSKLLAFSQDLSSQDGRALVPGRLLDKSTESNGQGGGGIAAVTGITVDKSVDFSYEELARATDNFSLANKIGEGGFGSVYYAELRGEKAAIKKMDMQASREFLAEINVLTRVHHLNLVRLIGYCVENSLFLVYEYIENGNLSQHLRG…
Lsi11G014300.1	Bottle gourd (USVL1VR-Ls) v1	Lagenaria siceraria var. USVL1VR-Ls	MNARFGFLFLVLISVLLGADSKCPRTCDVALGSYFVWEGSTLSLISQMFRLSSPDIIVSYNRDKIPNKDSVNSGIRINVPFSCDCISDTFLGHTFQYQINSGDTYTEIATKFYSNLTTVDMLQRFNNFDVLNLPPNGILNVVVNCSCGNPDVSKTYGLFATYPIRSDDSWDKLRTDTNVSLSLLQQYNQGVNFSTGNLLFIPGRDQSGNYPPLNISTGAVAFLDGIEMIILSLTEENMSELLDLECGAIAGIIIGAVLGVLLVAGIIYIVIRRRKSKSSKLLAFSQELSSQDGRALAPGSSLDKSTESNGQGGGIAAVTGITVDKSVDFSYEELARATDNFSLANKIGEGGFGSVYYAELRGEKAAIKKMDMQASREFLAEIKVLTRVHHLNLVRLIGY…
HG_GLEAN_10005417.1	Bottle gourd (Hangzhou Gourd) v1	Lagenaria siceraria cv. Hangzhou Gourd	MNARFGFLFLVLISVLLGADSKCPRTCDVALGSYFVWEGSTLSLISQMFRLSSPDIIVSYNRDKIPNKDSVNSGIRINVPFSCDCISDTFLGHTFQYQINSGDTYTEIATKFYSNLTTVDMLQRFNNFDVLNLPPNGILNVVVNCSCGNPDVSKTYGLFATYPIRSDDSWDKLRTDTNVSLSLLQQYNQGVNFSTGNLLFIPGRGLAGGAIAGIIIGAVLGVLLVAGIIYIVIRRRKSKSSKLLAFSQELSSQDGRALAPGSSLDKSTESNGQGGGIAAVTGITVDKSVDFSYEELARATDNFSLANKIGEGGFGSVYYAELRGEKAAIKKMDMQASREFLAEIKVLTRVHHLNLVRLIGYCVENSLFLVYEYIENGNLSQHLRGTGRDPLPWPSRVQI…
PI0005100.1	Melon (PI 482460) v1	Cucumis metuliferus var. PI 482460	MNPRFGFLFLVLISVLLGADSKCPRTCDVALGSYFVWEGSNLSFVSQMFLLSSPDIIVSYNTDRVPNKDSVNSGIRVNVPFSCDCIGDTFLGHTFQYRIKRGDTYTDIATKLYSGLTTVDMLQRFNNFNALNLQENQILNVVVNCSCGDPDISKKFGLFVTYPIRPDDSWDKLRTDTNVSLSLLQQYNQGVNFTTGNLVFIPGKDQSGHYPPLNISTGLAGGAIAGIIIGAVLGFLLVAGAIFIVIRKRKLKSSRLLVFSQDLSSQDGRALAPGSLFDKSTESNGQGGGGIAAVTGITVDKSVDFSYEELAKATDNFSLANKIGEGGFGSVYYAELRGEKAAIKKMDMQATREFLAEIKVLTRVHHLNLVRLIGYCVENSLFLVYEYIENGNLSQHLRG…
Chy1G004480.1	Cucumber (hystrix) v1	Cucumis hystrix var.	MNPRFGFLFLVLITVLLGADSKCPRTCDVALGSYFVWEGANLSFVSQMFLLSSPDIIVSYNRDRVPNKDSVNSGIRVNLPFTCDCIDDTFLGHTFQYQIKRGDTYNEIATKFYSGLTTVGMLQRFNNFNALNLQENQILNVVVNCSCGDPDISRTYGLFVTYPIRSNDSWDKLREDTNISLSLLQQYNQGVNFSPGNLVFIPGRDQSGNYPPLNISTGLAGGAIAGIIIGAVLGFLLVAGAIFIVIRKRKLKSSRLLVFSQELSSQDGRALAPGSLLDKSSDTNGQGDGGIAAVTGITVDKSVEFSYEELAKATDDFSLGNKIGEGGFGSVYYAELRGEKAAIKKMDMQATREFLAEIKVLTRVHHLNLVRLIGYCVENSLFLVYEYIENGNLSQHLRG…
CSPI07G03490.1	Cucumber (PI 183967) v1	Cucumis sativus var. hardwickii cv. PI 183967	MNPRFGFLFLVLITVLLGADSKCPRTCDVALGSYFVWEGANLSFVSQMFLLSSPDMIVSYNRQSVPNKDSVNSGIRVNVPFSCDCIDDTFLGHTFQYQIKRGDTYNEIATKFYSGLTTVGMLQRFNNFNALNLQENQILNVVVNCSCGDPDISRTYGLFVTYPIRSNDSWDKLREDTNVSLSLLQRYNQGVNFSPGNLVFIPGRDQSGNYPPLNISTGLAGGAIAGIIIGAVLGFLLVAGAIFIVIRKRKLKSSRLLVFSQELSSQDGRALARGSLLDKSSESNGQGDGGIAAVTGITVDKSVEFSYEELAKATDDFSLANKIGEGGFGSVYYAELRGEKAAIKKMDMQATREFLAEIKVLTRVHHLNLVRLIGYCVENSLFLVYEYIENGNLSQHLRG…
CsaV3_7G003380.1	Cucumber (Chinese Long) v3 Genome	Cucumis sativus L. var. sativus cv. Chinese Long	MNPRFGFLFLVLITVLLGADSKCPRTCDVALGSYFVWEGANLSFVSQMFLLSSPDMIVSYNRQSVPNKDSVNSGIRVNVPFSCDCIDDTFLGHTFQYQIKRGDTYNEIATKFYSGLTTVGMLQRFNNFNALNLQENQILNVVVNCSCGDPDISRTYGLFVTYPIRSNDSWDKLREDTNVSLSLLQRYNQGVNFSPGNLVFIPGRDQSGNYPPLNISTGLAGGAIAGIIIGAVLGFLLVAGAIFIVIRKRKLKSSRLLVFSQELSSQDGRALARGSLLDKSSESNGQGDGGIAAVTGITVDKSVEFSYEELAKATDDFSLANKIGEGGFGSVYYAELRGEKAAIKKMDMQATREFLAEIKVLTRVHHLNLVRLIGYCVENSLFLVYEYIENGNLSQHLRG…
CsGy7G003150.2	Cucumber (Gy14) v2.1	Cucumis sativus L. var. sativus cv. Gy14	MNPRFGFLFLVLITVLLGADSKCPRTCDVALGSYFVWEGANLSFVSQMFLLSSPDMIVSYNRQSVPNKDSVNSGIRVNVPFSCDCIDDTFLGHTFQYQIKRGDTYNEIATKFYSGLTTVGMLQRFNNFNALNLQENQILNVVVNCSCGDPDISRTYGLFVTYPIRSNDSWDKLREDTNVSLSLLQRYNQGVNFSPGNLVFIPGRDQSGNYPPLNISTGLAGGAIAGIIIGAVLGFLLVAGAIFIVIRKRKLKSSRLLVFSQELSSQDGRALARGSLLDKSSESNGQGDGGIAAVTGITVDKSVEFSYEELAKATDDFSLANKIGEGGFGSVYYAELRGEKAAIKKMDMQATREFLAEIKVLTRVHHLNLVRLIGYCVENSLFLVYEYIENGNLSQHLRG…
IVF0006696.1	Melon (IVF77) v1	Cucumis melo L. ssp. agrestis cv. IVF77	MNPRFGFLFLVLISVLLGADTKCPRTCDVALGSYFVWEGANLSFVSQMFLLSSPDIIVSYNRGRVPNRDSVNSGIRINVPFSCDCIGDSFLGHTFQYQIKRGDTYDEIATKFYSGLTTVDMLQRFNTFNPLNLQENQILNVVVNCSCGDPDISRTYGLFVTYPIRSNDSWDKLRADTNVSLSLLQQYNQGVNFTPGNLVFIPGRDQSGNYPPLDISTGLAGGAIAGIIIGAVLGFLLVVGAIFIVIRKRKLKNSRLLVFSQELSSQDGRALAPGSLFDKSTESNGQGDGGIAAVTGITVDKSVEFSYEELAKATDNFSLANKIGEGGFGSVYYAELRGEKAAIKKMDMQATREFLAEIKVLTRVHHLNLVRLIGYCVENSLFLVYEYIENGNLSQHLRG…
MELO3C018836.jh1.t1	Melon (Harukei-3) v1.41	Cucumis melo var. reticulatus cv. Harukei-3	MNPRFGFLFLVLISVLLGADTKCPRTCDVALGSYFVWEGANLSFVSQMFLLSSPDIIVSYNRGRVPNRDSVNSGIRVNVPFSCDCIGDSFLGHTFQYQIKRGDTYDEIATKFYSGLTTVDMLQRFNTFNPLNLQENQILNVVVNCSCGDPDISRTYGLFVTYPIRSNDSWDKLRADTNVSLSLLQQYNQGVNFTPGNLVFIPGRDQSGNYPPLDISTGLAGGAIAGIIIGAVLGFLLVVGAIFIVIRKRKLKNSRLLVFSQELSSQDGRALAPGSLFDKSTESNGQGDGGIAAVTGITVDKSVEFSYEELAKATDNFSLANKIGEGGFGSVYYAELRGEKAAIKKMDMQATREFLAEIKVLTRVHHLNLVRLIGYCVENSLFLVYEYIENGNLSQHLRG…
Pay0015550.1	Melon (Payzawat) v1	Cucumis melo L. var. inodorus cv. Payzawat	MNPRFGFLFLVLISVLLGADTKCPRTCDVALGSYFVWEGANLSFVSQMFLLSSPDIIVSYNRGRVPNRDSVNSGIRINVPFSCDCIGDSFLGHTFQYQIKRGDTYDEIATKFYSGLTTVDMLQRFNTFNPLNLQENQILNVVVNCSCGDPDISRTYGLFVTYPIRSNDSWDKLRADTNVSLSLLQQYNQGVNFTPGNLVFIPGRDQSGNYPPLDISTGLAGGAIAGIIIGAVLGFLLVVGAIFIVIRKRKLKNSRLLVFSQELSSQDGRALAPGSLFDKSTESNGQGDGGIAAVTGITVDKSVEFSYEELAKATDNFSLANKIGEGGFGSVYYAELRGEKAAIKKMDMQATREFLAEIKVLTRVHHLNLVRLIGYCVENSLFLVYEYIENGNLSQHLRG…
Sgr025057.1	Monk fruit (Qingpiguo) v1	Siraitia grosvenorii var. Qingpiguo	MKPRIGFLLLVLISVLLGADSRCPRTCDVALGSYFVWPESNLTFISQMFQLQSPDIIVDYNRDKVSNKDSVISGIRVNVPFSCDCISDTFLGHTFQYTIRSGNTYDEIANKFFAGTTTVQMLQRFNSFDVTNIPVNGILNVVVNCSCGNPDVSNKYGLFVTYPLRSDDSWANLERDTNVSSTLLQEYNKNVNFSAGNLIFIPGRDQSGNYPPLNLSTGLTGGAIAGIIIGAILGVLLVAGFVYIVIRRKKSKSAKLRAFSQDLSSQDGRGLIPGSSLDKSAESNGQGGGGIAAVTGITVDKSVDFSYEELAKATNNFSLANKIGEGGFGAVYFAELRGEKAAIKKMDMQASREFLAEIKVLTRVHHLNLVRLIGYCVENSLFLVYEFIENGNLSQHLRG…
Moc04g02680.1	Bitter gourd (OHB3-1) v2	Momordica charantia cv. OHB3-1	MNPPIGFLLLVLISVLLGADSRCPRTCDVALGSYFVWPDSNLTFIGEMFELRSPDIIVSYNRDQIPNRDFITSGTRVNVPFSCDCINDSFLGHTFQYVIKSGNTYTEIADKFYSGITTVEMLQRFNSFDATSLPINGRLNVTVKCYCGDPDVSTLYGLFVTYPLRSDDTWGKLQSATNVSSTLLQRYNENVNFTTGNLIFIPGRDQSSNYPPLNISTDAGLSGGAIAGIIIGAVLGVLIVAGCIYFFIRRRKSKGAKLLAFSQDLSSQDGRGLVPGSSLYKSTEPHAQGGGGLAAVTGITVDKSVDFSYDELAKATDNFSLANKIGEGGFGSVYFAELRGEKAAIKKMDMQASREFLAEIKVLTRVHHLNLVRLIGYCVENSLFLVYEFIENGNLSQHL…
Lag0014930.1	Sponge gourd (AG‐4) v1	Luffa acutangula var. AG-4	MNPRFGFLLLVLSSVLLGADSRCPRTCELALGSYFVPQGSDLTRISNLFQLPSPDIIVSYNKGTVPNRDTVLAGDRINVPFSCDCISDTFLGHTFQYTINNQDTYDTIANTFYSGLTTVEMLRRFNTFDPLNLTPGSSLNVVVNCSCGNPDVSKTYGLFVTFPIRSNDSWESLQRDTNVSSDLLRQYNPGVNFSEGNLIFIPGRGLAGGAIAGIIIGAVLGVLLVAGVIYIVIRRRKSKSSKLLAFSQDLSSQDGRGFAPGSSLDKSTESNGQGGGGIAAITGITVEKSVDFSYEELAKATDDFSLANKIGEGGFGSVYYAELRGEKAAIKKMDMQATKEFLAEIKVLTRVHHLNLVRLIGYCVENSLFLVYEYIENGNLSQHLRGTGHDPLPWPSRVQ…
Spg008042.1	Sponge gourd (cylindrica) v1	Luffa cylindrica var.	MNPRFGFLLLVLSSVLLGADSRCPPTCDLALGSYFVPQGSDLTRISNLFRLPSPDIIVSYNRDKVPNRDTVLAGDRINIPFSCDCISDTFLGHTFQYTINNQDTYDRIANTFYSGLTTVEMLQRFNTFDPLNLTPGSSLNVVVNCSCGNPDVSKTYGLFVTYPIRSNDSWESLQRDTNVSSDLLRQYNPDVNFSEGNLIFIPGRGLAGGAIAGIIVGAVLGVLLVAGVIYIVIRRRKSKSSKLLAFSQDLSSQDERGFAPGSSLDKSTESNGQGGGGIAAITGITVEKSVDFSYEELAKATDDFSLANKIGEGGFGSVYYAELRGEKAAIKKMDMQATKEFLAEIKVLTRVHHLNLVRLIGYCVENSLFLVYEYIENGNLSQHLRGTGHDPLPWPSRVQ…
CaUC02G027950.1	Bottle gourd (USVL1VR-Ls) v1	Citrullus amarus var. USVL246-FR2	REEEPKIGISNITAVTTRPVVEDSCSDDPNFLPKIFFAKSPREYFNHSATSQSFDQTTNQHTKLHPNWILIQFHSHIKNVSRRVLPALELLQHFQPSEKYQVEPSIFSQRGPLYTAKQPGAQFEAKFGLSLLRILFSHLGLPRFGRFWVQMSPRFGFLLLFLFSVLLGADSKCPRTCDVALGSYFVWEGSTLSLISQMFRLPSPDIIVSYNRDKIPNKDSVNSGIRINVPFSCDCISDTFLGHTFQYQINSGDTYSEIATKFYSNLTTVDMLQKFNNFDVLNLPPNGILNVVVNCSCGNPEVSKTYGLFVTYPIRSDDSWDKLQTDTNVSLSLLQQYNQGVNFSPGNLIFIPGRGEFLSLVMRFLLGFDPNGPRSFALLNLFKTMFDNLCDSIFLFADK…
			KVRLIGYCVENSLFLVYEYIENGNLSQHLRGTGGDPLPWPSRVQIALDSARGLEYIHEHTVPVYIHRDIKSANILIDKNFHGKVALESCNVKLFKPPRFCLLLKPYFVQVADFGLTKLTEVGNSSLPTRLVGTFGYMPPEYAQYGDVSPKIDVYAFGVVLYELISAKEAVVKTNKTSAINESKGLVALFEDVLNQPDAKENLHKLVDPRLEENYPLDSVFKVNVTCLCAIASSKLRAGMAQLAKACTHENPQLRPSMRSIVVALMTLSSATEDWDVGSFYENQALVNLMSGR
CaUC02G027950.1_mod	Bottle gourd (USVL1VR-Ls) v1	Citrullus amarus var. USVL246-FR2	MSPRFGFLLLFLFSVLLGADSKCPRTCDVALGSYFVWEGSTLSLISQMFRLPSPDIIVSYNRDKIPNKDSVNSGIRINVPFSCDCISDTFLGHTFQYQINSGDTYSEIATKFYSNLTTVDMLQKFNNFDVLNLPPNGILNVVVNCSCGNPEVSKTYGLFVTYPIRSDDSWDKLQTDTNVSLSLLQQYNQGVNFSPGNLIFIPGRDKSGNYPPLNISTGAVAFLDGLEMIIMSLAGGAIAGIIIGAVLGVLLVAGVIYIVIRRRKSKSSKLLAFSQELSSQDGRALAPGSSLDKSTESNGQGGGIAAVTGITVDKSVDFSYEELAKATDNFSLANKIGEGGFGSVYYAELRGEKAAIKKMDMQASREFLAEIKVLTRVHHLNLVRLIGYCVENSLFLVYE…
Clc02G02210.2	Watermelon (cordophanus) v2	Citrullus lanatus subsp. cordophanus cv. Cordophanus	MEVINGTIDAYKREEEPKIGISNITAVTTRPVVEDSCSDDPNFLPKIFFAKSPREFFNHSATSQSFDQTTNQHTKLHPNWILIQFHSHIKNVSRRVLPALELLISNPVKNIKLNPQFSVNGVLCTRQSNQVLNWKRNLVHLFLESCFLIWVFLVLVDFGVCLVQMSPRFGFLLLFLFSVLLGADSKCPRTCDVALGSYFVWEGSTLSLISQMFRLPSPDIIVSYNRDKIPNKDSVNSGIRINVPFSCDCISDTFLGHTFQYQINSGDTYSEIATKFYSNLTTVDMLQKFNNFDVLNLPPNGILNVVVNCSCGNPDVSKTYGLFVTYPIRSDDSWDKLQTDTNVSLSLLQQYNQGVNFSPGNLIFIPGRGLAGGAIAGIIIGAVLGVLLVAGVIYIVIRR…
			AFGVVLYELISAKEAVVKTNKPSAINESKGLFEDVLNQPDAKENLHKLVDPRLEENYPLDSVFKMAQLAKACTHENPQLRPSMRSIVVALMTLSSATEDWDVGSFYENQALVNLMSGR
Clc02G02210.2_mod	Watermelon (cordophanus) v2	Citrullus lanatus subsp. cordophanus cv. Cordophanus	MSPRFGFLLLFLFSVLLGADSKCPRTCDVALGSYFVWEGSTLSLISQMFRLPSPDIIVSYNRDKIPNKDSVNSGIRINVPFSCDCISDTFLGHTFQYQINSGDTYSEIATKFYSNLTTVDMLQKFNNFDVLNLPPNGILNVVVNCSCGNPDVSKTYGLFVTYPIRSDDSWDKLQTDTNVSLSLLQQYNQGVNFSPGNLIFIPGRDKSGNYPPLNISTGAVAFLDGLELIIMRLAGGAIAGIIIGAVLGVLLVAGVIYIVIRRRKLKSSKLLAFSQELSSQDGRALAPGSSLDKSTESNGQGGGIAAVTGITVDKSVDFSYEELAKATDNFSLANKIGEGGFGSVYYAELRGEKAAIKKMDMQASREFLAEIKVLTRVHHLNLVRLIGYCVENSLFLVYE…
Cla97C02G028520.2	Watermelon (97103) v2.5	Citrullus lanatus subsp. vulgaris cv. 97103	MEVINGTIDAYKREEEPKIGISNITAVTTRPVVEDSCSDDPNFLPKIFFAKSPREFFNHSATSQSFDQTTNQHTKLHPNWILIQFHSHIKNVSRRVLPALELLISNPVKNIKLNPQFSVNGVLCTRQSNQVLNWKRNLVHLFLESCFLIWVFLVLVDFGVCLVQMSPRFGFLLLFLFSVLLGADSKCPRTCDVALGSYFVWEGSTLSLISQMFRLPSPDIIVSYNRDKIPNKDSVNSGIRINVPFSCDCISDTFLGHTFQYQINSGDTYSEIATKFYSNLTTVDMLQKFNNFDVLNLPPNGILNVVVNCSCGNPDVSKTYGLFVTYPIRSDDSWDKLQTDTNVSLSLLQQYNQGVNFSPGNLIFIPGRGLAGGAIAGIIIGAVLGVLLVAGVIYIVIRR…
			AFGVVLYELISAKEAVVKTNKPSAINESKGLFEDVLNQPDAKENLHKLVDPRLEENYPLDSVFKMAQLAKACTHENPQLRPSMRSIVVALMTLSSATEDWDVGSFYENQALVNLMSGR
Cla97C02G028520.2_mod	Watermelon (97103) v2.5	Citrullus lanatus subsp. vulgaris cv. 97103	MSPRFGFLLLFLFSVLLGADSKCPRTCDVALGSYFVWEGSTLSLISQMFRLPSPDIIVSYNRDKIPNKDSVNSGIRINVPFSCDCISDTFLGHTFQYQINSGDTYSEIATKFYSNLTTVDMLQKFNNFDVLNLPPNGILNVVVNCSCGNPDVSKTYGLFVTYPIRSDDSWDKLQTDTNVSLSLLQQYNQGVNFSPGNLIFIPGRDKSGNYPPLNISTGAVAFLDGLELIIMRLAGGAIAGIIIGAVLGVLLVAGVIYIVIRRRKLKSSKLLAFSQELSSQDGRALAPGSSLDKSTESNGQGGGIAAVTGITVDKSVDFSYEELAKATDNFSLANKIGEGGFGSVYYAELRGEKAAIKKMDMQASREFLAEIKVLTRVHHLNLVRLIGYCVENSLFLVYE…
