# Supplementary material for: CERK1 is required for chitin-triggered reactive oxygen species generation in melon and is broadly conserved in cucurbits
Source: Plant Signal Behav. 2025 Nov 18;20(1):2578279. doi: 10.1080/15592324.2025.2578279 (PMC12645901; doi:10.1080/15592324.2025.2578279)
Supplement: Supplementary material — Table S2. The list of primiers used in this study. [file KPSB_A_2578279_SM8456.xlsx]

## Sheet: Sheet1
Table S2. The list of primiers used in this study.
Primer name	Sequence (5' to 3')	Restriction enzyme site
A. Primers for VIGS
pEALSR2_CmCERK1_TM_XhoI_f	aactcgagATTCCAGGAAGAGATCAAAGT	XhoI
pEALSR2_CmCERK1_TM_BamHI_r	aaggatccGTCAACTGTAATACCAGTAAC	BamHI
pEALSR2_CmCERK1_Kinase_XhoI_f	aactcgagGTGCGCTTGATAGGATATTGT	XhoI
pEALSR2_CmCERK1_Kinase_BamHI_r	aaggatccAGGAAGCGAAGAATTTCCAAC	BamHI
B. Primers for genomic PCR in melon cultivars
Sequence_CERK1_F	TGGTGGTTTGTTTCGTCCAA
Sequence_CERK1_R	CGTGGTGTTCGACTCTATGT
C. Primers for RT-qPCR
CmACT_F	CCTGGTATCGCTGACCGTAT
CmACT_R	TACTGAGCGATGCAAGGATG
qPCR_CmCERK1_F1	CTATTCGGGGCTGACTACGG
qPCR_CmCERK1_R1	TCAGGATCTCCACAGGAGCA
